# Supplementary material for: Spectral Characteristics and Functional Responses of Phospholipid Bilayers in the Terahertz Band
Source: Int J Mol Sci. 2023 Apr 12;24(8):7111. doi: 10.3390/ijms24087111 (PMC10138992; doi:10.3390/ijms24087111)
Supplement: Supplementary file 1 [file ijms-24-07111-s001.zip]

Archive with 1 entries (1 files):
- ijms-2223753-supplementary.pdf
